# Supplementary material for: The role of serum and urinary biomarkers in the diagnosis of early diabetic nephropathy in patients with type 2 diabetes
Source: PeerJ. 2019 Jun 11;7:e7079. doi: 10.7717/peerj.7079 (PMC6568248; doi:10.7717/peerj.7079)
Supplement: Supplemental Information 1 — Raw data showed gender, age, blood pressure,BMI,FBG,TC,TG,LDL, TBIL,Scr,CysC,eGFR,UA,NC,LC,NLR,HbA1c,Tf,NAG,IgG,α1MG,Ucr,PCX,NGAL,8-OHdG,TNF-α,IL-18and UACR index of all the participants in the Healthy controls. [file peerj-07-7079-s001.xls]

## Sheet: Sheet1
Sex	Age	FBG	SBP	DBP	BMI	TBIL	Cr	Cysc	eGFR	UA	TC	TG	LDL	N	N/L	L	HbA1c	NAG	α1MG	Tf	IgG	UACR	TNF-α	NGAL	IL-18	8-OHdG	PCX	uCr
F	40	4.69	110	70	21.01	3.8	59	0.72	131.87	240	1.87	0.47	1.04	3.99	2.2931	1.74	5	8	《5.56	1.7	5.57	15	5.26	14.55	19.04	7.95	2.71	6.046
M	54	4.5	115	65	23.23	5.6	36	0.42	293.49	183	3.37	1.23	2.5	3.77	2.21765	1.7	5.4	8.6	5.56	1.9	<3.42	188	5.94	44.66	25.15	5.36	7.44	8.112
F	58	5.4	130	80	28.89	12.5	63	0.67	112.38	314	5.89	2.14	3.67	2.22	0.762887	2.91	6.3	9.5	6.8	1.6	4.56	16	5.4	5.23	31.47	5.45	2.92	12.66
M	59	6.05	120	74	24.77	16.9	109	0.83	80.14	239	5.4	2.42	3.32	3.38	2.77049	1.22	5	8.6	16.3	1.85	<3.42	15.2	5.53	5.51	21.74	2.79	1.35	14.234
M	39	4.74	124	75	22.46	6.3	53	0.4	202.29	254	3.28	0.6	2.5	3.85	1.67391	2.3	5.6	8.9	10.5	1.63		20	7.69	4.13	19.78	3.76	1.29	6.276
F	25	4.38	115	66	20.09	10.3	49	0.6	183.04	275	4.65	0.92	2.59	5.49	1.61947	3.39	5.2	9.5	7.6	1.7	3.12	5.6	6.88	23.61	44.48	6.43	5.17	7.247
M	26	5.09	114	72	20.76	13	68	0.83	167.32	414	2.94	0.5	1.73	4.18	1.33546	3.13	4.7	10.2	<5.56	1.8	<3.41	18.6	5.8	6.8	23.2	4.97	2.16	11.06
F	39	5	105	60	22.1	14.9	44	0.61	186.08	228	3.56	1.15	2.12	2.28	0.754967	3.02	5	9.9	5.56	1.72	4.78	6.5	5.8	7.65	22.47	4.68	2.28	6.321
F	64	4.59	115	70	20.58	8.9	58	1.02	120.97	200	4.79	1.33	3.08	1.6	1.15942	1.38	5.7	10	<5.56	1.52	3.1	11	6.61	14.12	30.02	3.97	2.54	11.288
M	27	4.74	130	75	37.11	15.3	63	0.52	181.02	471	5.98	1.25	3.94	5.3	2.52381	2.1	5.6	13.5	14.6	1.84	3.47	6.5	5.67	35.31	36.3	7.64	5.31	7.11
F	80	5.28	135	78	22.64	6.3	45	0.91	154.4	201	4.05	0.89	2.43	3.54	1.93443	1.83	6.2	8.5	5.56	1.74	7.23	4.5	5.57	25.46	25.78	6.23	3.3	5.98
F	46	4.96	124	78	20.57	7.7	45	0.67	174.56	219	3.03	0.81	2	3.01	1.34978	2.23	5.4	9.9	23.1	2	14.9	15.7	5.45	23.67	36.8	6.45	4.21	8.111
M	51	5.17	125	75	28.73	11.5	52	0.97	194.48	326	5.93	1.1	2.6	1.8	0.6	3	5	11.2	<5.56	1.8	<3.41	18.6	6.38	10.6	22.54	4.67	2.04	14.124
M	54	5.5	124	65	27.06	15.2	97	0.9	93.5	299	4.53	2.34	2.53	4.57	1.73106	2.64	6	8	8.2	1.66	6.8	17.8	7.1	11.78	40.5	7.27	3.36	10.055
F	59	4.89	120	70	18.8	19.5	47	0.52	156.99	283	5.08	2.01	3.3	2.14	1.22989	1.74	4.8	9.9	32.7	1.85	7.1	16.1	6.12	22.3	21.06	6.78	4.24	21.32
F	59	4.51	124	72	20.2	9.1	57	0.78	125.66	267	4.43	0.58	2.56	2.49	1.43103	1.74	5	11.9	14.3	1.9	3.68	10.5	5.2	15.37	33.89	4.82	2.69	8.275
M	74	5.87	126	72	26.53	10.4	60	0.61	151.87	278	4.02	1.51	2.23	3.87	3	1.29	5	8.6	《5.56	1.88	<3.42	20.3	6.58	9.9	19.4	6.16	2.08	6.124
M	34	4.88	134	82	19.23	9.1	54	0.54	204.47	274	3.94	0.79	1.99	2.39	1.27128	1.88	4.8	8.6	8.5	1.6	3.42	5.6	5.73	14.23	22.2	5.35	2.6	9.119
F	65	5.48	100	60	26.18	9	62	1.01	111.62	500	4.79	1.44	3.25	2.58	1.0795	2.39	5.6	11.6	20	1.85	3.96	11.3	6.56	26.53	33.64	5.48	2.26	11.234
F	73	5.22	105	62	17.69	14	62	1.16	108.82	333	5	0.8	2.38	2.9	3.41176	0.85	5.6	8.9	11	1.65	6.56	22.5	6.48	16.52	24.8	7.21	3.56	13.587
M	70	4.16	113	67	20.32	13.4	38	0.65	260.37	232	4.17	0.56	3	2.2	0.88	2.5	4.8	10.7	7.72	1.7	3.18	19.2	7.25	25.37	23.9	8.14	2.41	10.234
F	58	4.59	116	70	25.92	10.8	35	0.54	221.44	183	4.04	1.08	2.5	2.62	1.29703	2.02	5	8.6	5.56	1.62	3.36	22	5.8	23.63	17.59	3.98	3.72	7.365
F	48	4.85	124	74	24.46	7.6	49	0.71	156.7	247	4.12	0.95	2.2	1.83	0.915	2	5.1	12	10.9	1.88	4.41	22.5	5.7	15.4	19.38	6.2	2.25	12.11
M	49	4.55	135	80	26.1	6.5	76	0.6	126.65	235	4.46	0.75	2.8	2.3	0.92	2.5	5.2	8.9	7.78	1.7	4.45	21.5	6	9.6	25.79	7.39	3.44	6.55
M	87	4.65	136	86	23.59	11.8	77	0.7	109.96	259	5.76	1.69	3.67	3.88	1.81308	2.14	5.6	8.5	12	1.65	<3.42	20	6.13	7.88	30.54	4.32	4.03	5.467
M	57	6	134	80	22.58	4.8	94	0.77	95.8	481	3.64	2.5	2.1	7.07	3.5	2.02	5.4	11.3	17	1.88	5.02	8.9	5.82	17.67	25.77	8.76	4.5	7.399
M	56	4.96	126	72	26.03	9.9	84	0.77	109.52	420	5.7	1.4	3.74	6.33	3.42162	1.85	6.2	10.5	6.2	1.56	3.15	7.6	5.38	8.23	19.8	7.24	4.02	16.302
F	53	4.38	117	64	20.31	7.2	39	0.67	199.42	152	3.45	0.97	2.11	2.67	2.15323	1.24	5.3	9	<5.56	1.78	<3.42	5.5	6.47	10.27	25.83	6.31	3.29	15.52
M	32	5.24	116	68	25.21	9	51	0.4	221.61	305	3.64	1.17	2.19	2.03	1.0201	1.99	4.7	9.5	5.12	1.6	3.15	23.5	5.36	9.59	31.07	7.98	4.59	7.114
F	49	4.61	126	84	19.53	13.3	77	0.96	92.16	300	3.39	0.83	2.13	2.49	1.20874	2.06	5.3	9.7	12	1.7	3	4.5	5.48	13.58	26.36	5.26	2.64	8.22
M	34	4.83	136	76	21.37	8.2	83	0.6	124.51	219	4.03	0.83	2.09	2.69	1.88112	1.43	5.5	9.6	5.56	1.62	8.67	15	7.24	17.74	25.66	7.41	2.15	16.214
F	73	4.77	100	64	23.59	14.2	49	0.79	142.78	221	4.69	0.76	3.05	2.76	1.20524	2.29	5.2	12	18.8	1.9	10.6	12.8	6.1	26.49	23.59	6.34	3.24	9.282
F	49	4.12	120	70	24.28	18.4	50	0.77	152.37	363	4.78	2.09	3.18	3.18	2.25532	1.41	5.2	10.6	6.8	1.5	8.23	12	5.75	14.27	29.52	7.9	4.12	4.152
M	69	4.5	135	80	22.41	10.9	99	1.17	86.51	392	6.36	1.62	3.96	2.78	1.98571	1.4	5.8	9.5	《5.56	1.58	3.1	13	5.5	15.76	30.5	6.01	2.59	20.129
M	38	4.42	128	68	23.67	11.2	64	0.67	163.47	286	4.4	0.56	2.38	3.75	1.51822	2.47	5.2	8	<5.56	1.6	7.23	12.3	5.26	8.3	29.33	4.57	3.17	6.757
F	58	5.18	138	88	25.78	5	57	0.88	126.13	286	4.75	3.88	2.96	2.25	0.868726	2.59	5.8	8.5	11.6	1.6	3.26	16.9	6.59	18.39	26.55	8.21	4.62	14.949
M	61	6.01	130	80	22.86	5.1	43	0.93	232.69	173	6.49	0.95	4.38	2.4	1.14286	2.1	5.6	8.6	<5.56	1.63	4.34	14.6	6.42	10	24.69	6.12	3.26	8.548
F	66	5.56	125	79	25.39	8	45	0.77	161.03	237	6.73	1.31	2.5	2.04	1.07368	1.9	5.5	9	8.8	1.53	3.2	22.3	6.26	18.6	33.26	5.13	3.42	14.067
M	69	5.64	110	70	25.06	7.2	78	0.65	113.91	374	4.88	3.41	3.44	3.67	1.29682	2.83	5.9	10.6	<5.56	1.7	6.67	7.8	5.58	16.47	36.74	4.79	3.68	12.823
M	65	5.06	120	80	24.06	13.7	80	0.99	112.09	365	4.19	2.55	2.5	7.3	3.36406	2.17	5.1	11	10.9	1.88	8.72	7.1	5.34	25.33	35.42	5.17	2.49	18.567
M	67	5.97	126	68	25.39	12.2	79	0.71	112.97	364	5.23	3.38	3.9	3.45	1.10577	3.12	5.2	12.5	5.56	1.7	3.42	21.2	6	18.44	20.44	6.09	4.16	`13.268
M	47	0.5	141	78	23.72	38.1	50	0.8	207.3	3.04	0.84	1.85	7.63	2.64	1.97015	1.34	6.3	11.6	18.4	2.3	8.9	10.5	7.3	9.66	33.5	7.92	3.79	13.618
