# Supplementary material for: The role of serum and urinary biomarkers in the diagnosis of early diabetic nephropathy in patients with type 2 diabetes
Source: PeerJ. 2019 Jun 11;7:e7079. doi: 10.7717/peerj.7079 (PMC6568248; doi:10.7717/peerj.7079)
Supplement: Supplemental Information 3 — Raw data showed gender, age, duration of diabetes, fundus lesions,blood pressure,BMI,FBG,TC,TG,LDL,TBIL,Scr,CysC,eGFR,UA, NC,LC,NLR,HbA1c, Tf,NAG,IgG,α1MG,Ucr,PCX,NGAL,8-OHdG,TNF-α,IL-18and UACR index of all the participants in the microalbuminuria group. [file peerj-07-7079-s003.xls]

## Sheet: Sheet1
Sex	Age	Duration	FBG	DR	SBP	DBP	BMI	TBIL	Cr	Cysc	eGFR	UA	TC	TG	LDL	N	N/L	L	HbA1c	NAG	α1MG	Tf	IgG	UACR	TNF-α	NGAL	IL-18	8-OHdG	PCX	uCr
M	51	0.5	11.96	0	125	107	23.85	12.5	80	0.6	115.85	120	4.2	2.1	2.78	5.55	3.20809	1.73	11.6	19.1	23.7	1.8	《3.42	43.6	8.77	40.5	46.7	8.48	5.09	2.663
F	53	14	5.14	1	134	73	22.31	14.8	44	0.5	170.05	136	3.88	0.78	2.38	2.56	3.32468	0.77	6.6	23.3	《5.56	0.87	《3.42	51.5	8.25	46.25	46.2	9.33	4	3.417
M	38	3	13.08	0	122	83	29.76	9.5	58	0.44	178.26	394	4.34	4.63	2.85	4.1	1.50735	2.72	9.7	14.3	25.8	3.46	10.7	45.4	7.57	55.48	49.24	6.22	4.89	17.952
F	55	3	14.96	0	144	87	23.05	16.6	42	0.5	178.06	183	4.07	1	2.35	14.36	38.8108	0.37	12	12	8.93	1.9	4.88	113.8	8.36	30.24	28.45	4.58	3.42	2.004
F	66	2	9.49	1	125	72	18.03	6.7	59	0.6	115.92	98	4.8	0.98	2.78	1.58	0.918605	1.72	12.9	34	10.1	2.41	6.33	132.2	9.74	57.68	50.29	10.29	5.11	2.754
F	61	20	11.37	1	144	71	22.48	10.2	47	1.14	153.15	216	4.13	0.93	2.06	2.15	0.784672	2.74	10.2	20.2	5.67	1.85	《3.42	54.2	6.68	34.37	40.28	5.17	3.05	4.338
M	56	8	15.03	0	153	89	33.2	11.6	96	1	92.1	381	5.35	2.67	2.2	4.53	2.28788	1.98	9.7	21.2	19.4	14.3	32.1	244.3	10.57	30.59	34.34	7.29	3.09	9.006
F	55	0.3	12.95	0	118	79	20.5	11.2	95	1.13	93.56	203	8.74	4.46	3	3.13	4.01282	0.78	11.8	12	6.99	1.9	12.6	99.2	7.3	51.27	48.35	6.22	4.67	2.44
M	60	15	15.69	1	155	81	24	8.6	98	0.54	88.68	257	3.04	1.31	1.64	3.04	2	1.52	10.2	21.1	11.9	3.51	9.51	208.6	10.2	48.24	44.24	4.17	4.56	3.265
M	60	0.1	10.44	0	92	65	23.94	21.7	100	1.16	86.64	327	3.46	1.3	2.43	2.47	2.28704	1.08	9.6	23.5	17.7	1.9	3.64	65.3	7.65	56.21	50.25	5.98	5.09	7.215
M	33	13	12.67	1	113	76	19.2	7.7	74	1	138.48	240	4.09	1.66	2.33	2.79	1.24554	2.24	10.8	16.3	17.6	3.98	5.96	106.5	8.7	37.32	40.21	5.61	4.33	5.735
M	66	12	7.65	0	156	88	27.78	9.2	105	0.85	80.33	392	4.64	2.36	3	3.51	2.6194	1.34	7.8	12.5	12.5	2.1	6.66	59.4	7.26	55.57	53.13	6.77	3.25	6.866
M	52	1	6.56	1	133	83	26.37	12.1	108	1.2	81.61	380	6.49	3.53	3.75	4.94	2.24545	2.2	7.6	12.8	52.2	7.57	11.5	66.3	7.68	46.21	45.27	9.01	4.25	8.571
M	55	15	13.76	1	153	82	23.94	13.5	54	0.65	179.58	304	4.58	1.03	3.02	4.2	2.00957	2.09	9.7	14.3	28.3	8.16	16.9	169	8.98	47.24	39.56	11.23	3.77	9.881
M	65	16	9.89	0	127	81	20.94	10.4	86	0.8	101.45	135	3.59	0.47	1.24	3.72	2.73529	1.36	8.7	12.7	48.3	2.91	8.96	38.1	8.36	48.25	42.14	6.07	2.66	10.425
M	76	2	5.8	0	135	72	22.72	16.3	70	1	124.65	268	2.99	1.05	1.77	5.97	4.52273	1.32	5.9	13.8	29.9	3.54	12.4	33.4	5.25	37.1	45.21	7.16	4.16	14.374
M	60	10	5.01	0	171	92	22.76	14.7	80	1.17	112.1	386	3.68	0.89	2.37	3	2.54237	1.18	5.9	13.5	12.7	7.46	9.6	117.6	8.12	25.24	30.12	4.33	4.99	10.292
M	63	8	9.3	1	114	82	27.24	12.5	91	1	95.65	209	3.66	0.54	2.8	13.6	8.4472	1.61	11.5	16.8	164	9.13	19.3	136.4	8.76	33.57	45.21	5.24	2.88	10.338
M	70	20	15.9	1	160	85	27.97	11.8	103	1.06	81.16	195	4.63	0.91	2.91	3.1	1.4486	2.14	10.8	13.2	33.7	2.81	11.2	41.4	6.43	42.1	49.26	8.55	3.11	8.388
F	67	2	7.64	0	153	76	29.96	11.9	37	0.5	198.04	214	3.6	0.86	2.11	4.45	1.61232	2.76	8.5	10	6.74	1.9	5.28	39	5.39	37.19	40.17	7.1	2.35	4.945
F	40	9	10.92	0	136	81	32.05	7.9	70	0.8	105.35	297	7.6	2.7	5.06	4.16	3.52542	1.18	7.6	16.2	9.39	13.4	16.7	121.8	8.88	34.16	39.15	7.59	3.22	12.402
M	56	0.5	10.21	0	100	70	19.61	12	150	0.87	55.03	477	3.71	1.31	2.24	3.88	2.50323	1.55	12.9	16.2	41.5	2.68	19	46	6.57	45.37	50.26	9.08	7.04	11.503
M	36	3	6.24	0	130	75	29.03	14.1	70	0.66	145.07	321	5.06	2.64	2.82	3.68	1.37828	2.67	6.1	13.9	44.5	7.6	15.4	49	7	51.24	48.46	5.22	5.11	21.02
M	43	4	9.63	0	131	82	27.16	8.1	69	0.77	142.27	193	4.46	4.94	2.52	7.43	3.14831	2.36	10.6	11.9	20.3	7.24	9.84	124.2	9.35	45.6	48.35	4.33	5.6	6.311
F	66	14	5.11	0	115	79	23.59	6.4	53	0.69	131.19	276	6.59	1.97	4.52	2.35	1.29121	1.82	6.6	11.9	《5.56	1.88	《3.42	31.9	6.62	34.79	35.58	7.05	3.03	4.889
F	67	7	7.51	0	138	103	32.89	4.6	90	0.89	70.99	400	4.87	2.66	3.14	2.98	1.30702	2.28	6.3	12.2	5.87	3.16	5.44	144	10.12	32.26	34.39	8.09	2.16	3.98
M	31	0.1	8.77	0	110	60	25.6	9.6	81	1.21	126.36	190	9.01	9.66	4.92	7.81	6.40164	1.22	17.2	25.7	53.4	3.25	9.26	107.7	8.79	65.57	45.1	6.28	4.12	2.638
F	30	0.1	7.24	0	158	99	39.45	14.6	50	1.14	164.69	322	3.99	1.13	2.57	5.85	1.80556	3.24	11.7	11.2	5.56	1.9	3.62	40.3	6.46	59.68	50.2	7.04	6.14	5.406
M	68	20	8.32	0	130	59	22.91	12.7	203	0.98	37.31	387	4.5	1.2	2.5	3.45	1.65865	2.08	7.5	12.9	34.3	9.2	14.9	86.6	7.36	49.13	35.4	5.03	4.15	13.94
M	46	1	9.11	1	165	101	25.77	10.7	81	0.6	116.61	264	4.28	1.29	2.76	4.45	1.93478	2.3	10.1	19.7	8.2	3.86	7.37	50.5	7.29	20.85	27.71	9.18	5.12	12.236
M	38	7	7.45	0	128	95	36.51	10.6	70	0.85	143.48	465	4.17	2.79	2.7	3.12	1.36245	2.29	9.9	26.7	35.9	6.75	16.5	38.9	6.82	30.2	20.15	4.22	4.15	26.703
F	71	9	9.54	1	122	74	30.04	15.9	38	0.6	189.79	265	3.69	1.04	1.93	4.11	1.35197	3.04	9.9	12.9	9.09	2.56	13.1	52	10.32	132.28	92.7	16.56	1.31	8.219
F	70	13	12.17	1	150	89	24.65	6.7	70	0.85	94.04	222	4.25	1.18	2.63	2.06	3.12121	0.66	12.4	12	5.51	4.03	24.3	148.7	7.42	41.82	82.14	14.12	13.3	3.915
F	60	20	9.09	0	149	76	25.63	5.2	82	1.1	80.84	290	4.48	1.3	2.79	4.09	2.23497	1.83	8.2	12.4	5.56	2.68	8.29	115.8	6.68	25.01	18.55	3.51	1.3	4.596
M	35	1	4.3	0	126	74	28.28	11.8	71	0.5	143.53	429	4.32	2.65	2.78	3.36	1.24907	2.69	5.5	20.4	9.93	3.45	10.5	41	7.13	44.91	23.3	6.87	4.25	20.398
F	61	16	10.43	0	141	82	26.95	9.9	64	0.5	107.25	395	5.73	4.78	3.76	5.42	1.59412	3.4	8.5	13.1	8.97	1.8	5.21	51.5	7.34	23.17	25.65	7.08	3.98	3.143
M	54	15	12.23	0	135	79	28.34	12	70	0.4	133.59	275	3.17	3.16	1.85	2.34	1.28571	1.82	10.5	15.8	15.6	3.96	8.66	74.5	7.22	26.1	17.2	3.69	1.07	6.162
M	41	8	6.84	0	138	98	27.31	17	68	0.69	146.08	228	4.4	1.7	2.88	4.3	1.40523	3.06	8.2	18.3	17.4	3.59	8.18	59.4	6.41	23.56	60.56	8.67	9.54	11.507
M	55	6	6.88	0	152	86	22.96	14.4	77	0.86	119.23	230	4.95	1.15	3.32	4.5	1.51007	2.98	8.3	19.5	57.9	3.87	16	43.3	6.7	37.45	19.45	7.09	5.01	14.384
M	55	10	9.4	0	141	92	27.73	14	70	0.4	133.09	239	5.56	1.76	3.77	3.8	1.35714	2.8	9.1	20.9	6.74	5.01	7.89	250.4	8.37	28.54	23.32	10.25	3.86	4.223
M	36	0.1	9.33	1	121	68	29.03	12	108	0.76	87.95	208	4.61	3.37	3.21	5	4.16667	1.2	10.5	11.9	9.43	1.9	3.17	39.1	9.049	30.38	78.38	11.62	10.65	4.658
F	46	0.1	5.64	0	126	84	29.73	9.9	56	0.61	132.49	194	4.24	0.91	2.83	5.5	3.4375	1.6	9.8	14.3	8.65	2.26	4.34	32.3	11.14	10	57	5.64	2.32	13.353
F	66	10	12.12	0	140	86	25	12.4	53	0.47	131.21	217	5.49	2.27	3.66	4.89	2.45729	1.99	10.3	14.8	7.88	1.9	3.4	162.9	8.7	33.18	30.25	8.51	4.06	2.645
F	20	4	5.01	0	114	76		4.6	89	0.52	91.91	321	7.26	3.43	3	3.99	1.38542	2.88	13.4	11.5	15	1.9	3.14	32.4	7.49	28.24	60.2	8.5	5.48	3.302
M	64	10	8.78	1	179	85	24.06	12.1	135	0.87	60.48	307	3.11	0.79	1.54	3.43	1.74112	1.97	13.9	29.3	70.2	12	38	176.6	8.77	35.65	40.64	7.9	9.37	11.778
F	84	14	4.38	0	138	80	28.89	8.2	78	1.12	79.99	238	5.82	1.2	4.05	2.14	1.20904	1.77	6.7	26.8	6.45	7.33	6.88	181	6.48	41.69	32.68	3.52	1.23	5.747
M	41	0.1	12.35	1	138	75	18.38	12	60	0.4	168.77	300	6.5	2.5	3.6	4.2	2.33333	1.8	13.1	19.5	13.4	2.68	6.76	46.4	8.84	51.61	74.85	6.3	5.85	10.492
M	75	1	7.55	1	140	77	22.15	30.3	81	1.33	105.61	376	4.7	1.06	2.91	2.84	1.12253	2.53	6.7	13.7	6.46	1.9	《3.41	40	8.71	26.65	25.88	3.53	1.7	2.453
M	20	0.5	18.27	0	123	79	25.47	11.6	63	0.45	184.58	312	5.12	1.97	3.69	2.09	0.577348	3.62	12.4	12	9.15	1.9	3.41	64.9	8.35	36.17	45.12	4.23	5.38	4.621
M	53	10	9.22	1	149	88	25.25	9.7	66	0.81	143.53	280	5.16	1.57	3.53	2.66	2.2735	1.17	8.7	14.3	8.97	1.8	4.72	35.8	7.29	27.14	35.34	4.54	4.38	4.214
F	60	7	8.23	0	137	82	24.39	15.9	59	0.45	118.2	249	5.05	1.65	3.54	1.81	1	1.81	10.2	11.3	5.52	1.8	3.17	34.3	8.44	25.8	27.1	3.47	1.26	3.006
M	52	4	6.84	0	117	84	20.07	18.4	52	1	189.7	238	5.15	0.53	3.13	4.43	2.65269	1.67	11.9	10.9	7.02	1.8	3.15	42.7	7.63	32.98	19.17	4.11	1.11	7.76
F	76	10	8.03	0	129	66	26.56	9.6	68	0.9	95.62	192	5.86	3.35	1.8	2.84	1.19328	2.38	8.8	12.9	11.1	1.9	3.26	56.3	9.79	25.25	21	3.98	1.38	5.165
F	67	0.4	4.3	1	139	99	26.67	20.9	56	0.78	122.76	247	5.06	0.94	3.25	1.87	0.865741	2.16	6	13.8	20.6	1.7	3.62	114.6	10.33	282.8	86.96	10.81	8.59	3.761
F	64	11	9	0	134	88	26.57	20.6	50	0.35	141.21	364	4.64	4.54	2.83	3.51	1.64789	2.13	7	13.2	15.1	1.9	6.81	34.2	6.95	37.27	28.56	8.98	3.15	11.779
M	81	1	6.44	0	165	73	24.91	11.5	70	0.61	123.03	234	4.3	0.97	2.7	6.08	3.57647	1.7	6.1	12	6.93	1.9	《3.41	49.5	6.4	40.25	34.45	4.65	5.24	2.12
F	52	9	7.08	1	156	94	25.21	9.3	51	0.42	143.95	162	5.83	1.1	3.62	4.59	3.672	1.25	10	13.5	6.1	2.26	9.54	42.4	9.79	81.61	25.52	7.3	9.5	7.933
M	62	18	7.52	0	133	86	26.17	21.5	97	0.84	89.14	194	3.56	0.7	2.47	3.92	2.41975	1.62	12.5	12.8	44.6	2	9.32	32.9	7.09	26.17	31.71	7.12	1.15	11.19
M	30	4	8.32	0	120	76	26.81	12	80	0.75	129.02	250	5.65	1.69	3	3	1.23967	2.42	9.1	11.3	9.6	2	《3.41	155.7	7.9	38.28	57.6	6.03	4.44	13.806
F	74	4	6.44	0	140	77	28.58	9.6	45	154.82	154.88	282	5.71	2.08	3.77	2.21	1.24157	1.78	6.8	15.6	13.4	3.62	10.8	87	8.78	36.37	67.34	7.29	3.6	8.335
F	43	4	11.72	0	110	73	27.34	11.2	46	0.6	168.55	217	3.45	1.25	2.09	2.4	1.34078	1.79	8.6	9.6	11.6	1.9	3.4	33.9	9.01	50.12	52.14	4.05	2.32	3.099
M	51	20	5.66	1	160	88	37.37	10	58	0.91	167.92	510	6.2	4.84	3.78	4.95	1.47321	3.36	9	22.9	17.6	4.48	12.6	55.9	6.23	45.48	40.14	3.82	5.09	14.281
F	57	1	16.02	0	142	84	29.91	15.3	49	0.55	147.88	330	8.43	11.42	3.7	2.89	1.19917	2.41	11.1	15.6	17.7	3.46	15.4	73.2	7.56	30.94	21.86	3.4	1.26	10.958
M	52	4	9.85		125	80	35.49	7.1	90	0.62	100.73	390	9.23	12.59	3.87	7.2	6.26087	1.15	11.8	15.6	18.6	2.83	5.41	93.5	8.45	44.4	22.46	4.77	4.55	2.471
F	54	5	9.19	0	156	86	25.15	9.7	34	0.69	228.08	223	3.96	1	2.43	5.95	2.05172	2.9	11.8	10.1	9.82	2.05	8.44	32.3	7.24	42.6	29.45	5.03	3.11	7.004
M	73	14	13.04	0	116	73	27.64	15	87	1.54	97.79	525	2.75	1.63	1.61	2.87	3.54321	0.81	8.1	13.6	16.2	9.48	15.5	142.9	10.58	32.15	40.24	7.06	5.03	7.77
M	53	5	10.14	0	130	80	27.48	17.7	79	0.89	116.64	423	4.03	1.59	2	4.85	2.04641	2.37	9.6	11.3	11.6	1.9	4.78	68	7.47	55.73	37.39	8.4	4.69	3.014
M	25	0.2	7.14	0	125	80	27.99	13.6	90	0.6	116.87	300	4.76	1.37	1.8	3.46	1.9116	1.81	11.1	9.9	6.9	1.9	3.41	57.1	7.7	49.67	35.36	9.17	4.16	7.547
F	83	13	3.93	1	148	51	30.86	6.5	177	3.11	31.14	509	3.86	1.26	2.37	1.69	1.23358	1.37	8	15.6	47.9	2	7.49	58.3	8.5	48.36	49.6	5.08	2.69	3.002
M	63	10	5.15	1	168	87	26.35	14.1	84	1.13	104.92	340	4.47	0.84	3	4.81	3.43571	1.4	6.4	13.6	56.8	9.81	23.4	105.7	8.98	40.2	38.56	6.14	7.12	12.338
F	77	13	11.83	0	146	70	26.22	14.8	73	0.85	87.87	233	5.01	2	3.25	5.81	3.67722	1.58	9.1	11	11	1.9	6.28	118.6	9.34	38.37	34.27	7.24	5.33	2.361
F	77	10	5.51	1	172	81	34.24	14.5	44	0.9	157.63	229	5.09	1.01	3.18	1.99	1.36301	1.46	5.7	12.3	13.2	1.88	<3.41	40.3	7.45	26.47	25.15	6.36	7.44	4.048
F	57	10	7.03	0	121	81	24.84	10.5	58	0.89	121.82	281	5.59	2.3	3.7	2.87	1.09125	2.63	8.2	12.3	7.55	2.01	3.41	42.5	8.56	60.75	57.35	8.03	3.26	3.59
F	76	20	6.87	0	148	60	24.14	13	85	1.45	73.92	379	5.73	1.12	3.98	5.96	2.28352	2.61	11.6	13.6	33.8	1.76	11.2	42.1	7.1	40.64	39.79	10.12	4.33	6.102
M	69	20	8.94	1	128	78	20.94	8.3	99	0.9	85.2	337	3.21	0.63	0.73	9.73	5.59195	1.74	7.1	13.2	29.6	3.91	11.9	251.4	10.52	42.37	39.54	9.04	4.45	2.856
F	78	25	8.08	1	138	72	24.65	4.7	142	1.52	40.73	471	4.39	3.02	3.03	6.32	2.60082	2.43	7.2	12.9	21.1	4.34	10.9	163.2	10.2	41.45	40.16	5.23	6.2	4.277
F	53	8	7.42	0	145	79	21.48	9.1	39	0.58	195.45	281	5.26	2.36	2.5	2.69	1.0935	2.46	8.1	13.6	6.05	4.02	10.4	102.7	8.79	58.27	56.37	7.16	4.03	7.808
M	29	8	11.15	0	135	83	26.32	6.2	58	0.66	188.31	549	4.68	8.21	2.62	3.18	1.19101	2.67	9.9	13.2	7.93	7.18	8.58	125.4	9.21	50.26	50.26	6.49	2.12	8.052
F	55	1	8.2	1	149	108	24.84	18	55	0.74	130.44	145	5.5	2.5	2.6	3.33	1.08824	3.06	12.6	11.6	16.2	2	7.92	55.3	7.6	24.27	25.29	8.15	9.77	9.59
M	55	2	5.23	0	172	80	23.94	26.7	82	1.03	110.89	354	6.48	2.01	3.5	3.92	1.66809	2.35	5.4	20.7	56.4	3.83	8.62	86.6	9.34	40.27	45.25	10.02	5.04	5.748
M	48	0.5	6.14	0	127	72	18.96	11.7	60	0.83	163.46	236	3.73	0.65	1.77	5.39	4.1145	1.31	5.9	11.8	11.3	1.7	3.17	49.1	7.26	45.6	33.25	6.49	2.46	3.361
F	65	13	6.73	1	169	76	27.48	7.1	55	0.7	126.11	371	2.99	1.17	1.33	2.28	1.45223	1.57	5.6	13.8	9.45	1.75	<3.41	41	7.9	25.38	24.56	8.73	7.04	2.364
M	31	0.1	8.83	0	130	80	25.25	37.5	62	0.75	172.02	366	4.17	2.66	3.1	5.37	1.82653	2.94	9.4	16.3	60.3	12	27.6	170.3	10.17	62.57	36.7	7.05	4.23	15.621
F	75	20	8.67	1	140	75	21.23	9.4	55	1.01	122.5	290	5.14	4.77	2.98	2.43	2.025	1.2	7.3	10.6	《5.56	1.85	《3.41	50.5	6.53	25.68	27.37	8.16	3.11	1.645
M	48	6	7.69	0	122	82	23.66	10.2	70	0.51	136.82	261	5.13	1.14	3.63	4.74	2.50794	1.89	9.5	10.1	22.3	1.8	4.2	41.8	8.14	48.35	40.14	9.03	3.24	4.882
F	65	4	4.11	0	117	74	28.4	11.3	165	2.03	35.49	340	3.61	1.38	2.45	5.6	3.88889	1.44	6.2	11.6	39	2	4.15	39.2	5.27	44.56	49.39	4.12	4.56	4.393
M	36	0.2	3.65	0	115	74	19.94	8.6	79	0.68	126.15	370	6.44	1.47	4.54	2.7	1.56977	1.72	12.3	12.3	19.6	2.01	3.59	42.1	8.62	24.59	30.39	5.44	3.06	2.374
M	47	8	19.37	0	103	68	17.63	8.9	76	0.7	124.96	157	5.42	2.29	2.96	2.75	1.13169	2.43	14	12.3	6.31	5.33	14.9	253.1	10.53	50.32	49.5	9.09	5.3	2.995
F	72	30	6.05	1	140	62	25	6.7	107	1.2	57.29	299	5.24	1.51	3.38	3.62	3.44762	1.05	6.6	26.1	14.7	7.54	12.6	192.6	8.91	29.28	51.05	4.21	1.34	6.697
F	26	0.1	19.7	0	93	51	17.36	11.5	77	0.7	103	311	7.12	4.29	4.64	3.6	2.08092	1.73	15.9	10.8	5.98	1.9	3.34	43.7	7.42	34.03	23.08	4	1.65	2.449
F	42	0.3	14.97	0	134	84	19.72	11.5	29	0.33	288.41	201	4.26	0.88	2.9	2.67	1.81633	1.47	9.8	11.5	7.25	1.7	3.17	55.5	8.23	21.87	20.27	5.88	1.28	11.434
F	56	7	8.17	1	140	90	22.5	17.1	67	0.61	103.49	288	6.04	1.14	3.67	3.17	1.14855	2.76	7.4	12.3	5.52	1.9	10.2	40.5	8.91	13.24	18.31	3.54	1.32	2.13
M	76	18	6	1	177	86	25	26.9	112	1.94	72.09	517	4.1	0.93	2.75	2.61	2.61	1	9.1	18.7	38.7	3.09	9.34	99.8	6.88	28.67	32.8	7.21	9.43	4.822
M	41	20	19.07	1	145	90	20.3	21	87	0.43	109.92	216	3.45	0.75	2.35	15.49	8.55801	1.81	12.9	14.6	37.6	3.42	17.9	274	7.15	28.73	68.01	10.29	4.5	2.102
